# Supplementary material for: Evolution of Avian orthoavulavirus 16 in wild avifauna of Central Asia
Source: Heliyon. 2020 Jan 7;6(1):e03099. doi: 10.1016/j.heliyon.2019.e03099 (PMC7002782; doi:10.1016/j.heliyon.2019.e03099)
Supplement: Supplementary Table S2 — The relative numbers of nonsynonymous (dN) to synonymous (dS) substitutions (ratio the dN/dS) per site determined by FEL and FUBAR methods. [file mmc3.xlsx]

## Sheet: Лист1
	FEL -	Pervasive negative/purifying selection with p-value threshold of 0.1									FUBAR-	Episodic negative/purifying selection with posterior probability of 0.9
Gene	Site	Partition	alpha	beta	omega	alpha=beta	LRT	p-value	Total branch length		Site	Partition	α	β	β-α	Prob[α>β]	Prob[α<β]	BayesFactor [α<β]	PSRF	Neff
NP	324	1	64.129	0.000	0.000	21.428	3.057	0.080	1.020		324	1	27.516	1.805	-25.711	0.930	0.050	0.070	1.010	167.057
	72	1	65.930	0.000	0.000	19.091	2.787	0.095	1.048		72	1	27.528	2.034	-25.494	0.925	0.053	0.074	1.012	151.861
	150	1	64.129	0.000	0.000	18.869	2.775	0.096	1.020		150	1	27.512	2.034	-25.478	0.925	0.053	0.074	1.012	151.877
											20	1	27.571	2.209	-25.362	0.921	0.055	0.077	1.014	137.066
											272	1	27.580	2.371	-25.209	0.918	0.057	0.080	1.014	131.726
											151	1	27.568	2.423	-25.145	0.917	0.058	0.081	1.015	130.361
											411	1	27.611	2.953	-24.657	0.906	0.064	0.091	1.016	121.385
											76	1	23.590	1.722	-21.869	0.912	0.066	0.093	1.008	188.369
											128	1	23.578	1.711	-21.867	0.912	0.066	0.093	1.008	189.519
											189	1	23.593	1.761	-21.832	0.911	0.066	0.094	1.009	184.020
											409	1	23.582	1.772	-21.811	0.910	0.066	0.094	1.009	182.960
											291	1	23.601	1.866	-21.735	0.908	0.068	0.097	1.010	172.781
											176	1	23.592	1.902	-21.690	0.907	0.069	0.098	1.010	169.994
											78	1	23.608	1.948	-21.659	0.906	0.069	0.099	1.010	164.663
											423	1	23.596	1.960	-21.635	0.906	0.070	0.099	1.010	165.422
											8	1	23.607	2.125	-21.482	0.902	0.072	0.103	1.012	154.153
											373	1	23.610	2.135	-21.475	0.901	0.073	0.104	1.012	151.385
											23	1	23.624	2.179	-21.445	0.900	0.073	0.105	1.012	149.219
											110	1	23.624	2.179	-21.445	0.900	0.073	0.105	1.012	149.219
											Fitted tree
P	258	1	39.685	0.000	0.000	6.917	3.363	0.067	0.970		280	1	32.870	2.243	-30.627	0.963	0.021	0.027	1.008	202.292
	13	1	23.933	0.000	0.000	3.726	2.849	0.091	0.585		258	1	25.314	1.471	-23.843	0.925	0.057	0.076	1.006	226.024
											30	1	25.336	1.999	-23.337	0.913	0.065	0.087	1.008	195.610
											288	1	25.354	1.999	-23.354	0.913	0.065	0.087	1.008	195.567
											52	1	25.544	2.109	-23.436	0.910	0.066	0.090	1.008	192.025
											113	1	25.192	2.109	-23.082	0.911	0.068	0.092	1.007	217.117
											257	1	25.209	2.109	-23.100	0.911	0.068	0.092	1.007	217.051
											347	1	25.192	2.109	-23.082	0.911	0.068	0.092	1.007	217.117
											13	1	21.126	1.241	-19.886	0.906	0.073	0.100	1.004	267.328
M	230	1	138.841	0.000	0.000	8.590	4.357	0.037	2.860		190	1	26.552	1.619	-24.934	0.930	0.051	0.072	1.010	166.112
	213	1	35.939	0.000	0.000	6.701	2.774	0.096	0.740		213	1	27.112	1.832	-25.280	0.928	0.052	0.073	1.011	159.022
											277	1	26.558	1.728	-24.830	0.928	0.052	0.074	1.011	161.460
											335	1	27.111	1.918	-25.193	0.926	0.053	0.075	1.011	156.708
											349	1	27.111	1.918	-25.193	0.926	0.053	0.075	1.011	156.708
											298	1	26.612	1.813	-24.799	0.926	0.053	0.076	1.011	161.267
											276	1	24.432	1.600	-22.832	0.920	0.059	0.085	1.009	176.940
											362	1	24.931	1.736	-23.195	0.919	0.060	0.085	1.010	171.491
											90	1	24.414	1.628	-22.785	0.919	0.060	0.086	1.009	175.436
											186	1	26.400	2.044	-24.356	0.920	0.060	0.086	1.008	192.668
											243	1	24.435	1.667	-22.769	0.918	0.060	0.086	1.010	174.232
											267	1	24.435	1.667	-22.769	0.918	0.060	0.086	1.010	174.232
											6	1	24.415	1.667	-22.748	0.918	0.060	0.087	1.010	173.746
											150	1	24.415	1.667	-22.749	0.918	0.060	0.087	1.010	174.306
											230	1	28.366	2.461	-25.905	0.921	0.061	0.087	1.006	231.535
											41	1	24.950	1.916	-23.034	0.915	0.062	0.089	1.010	166.571
											74	1	24.936	1.885	-23.051	0.915	0.062	0.089	1.010	169.032
											123	1	24.918	1.885	-23.033	0.915	0.062	0.089	1.010	169.109
											95	1	24.441	1.805	-22.635	0.915	0.063	0.090	1.010	171.944
											165	1	24.441	1.805	-22.635	0.915	0.063	0.090	1.010	171.944
											224	1	23.869	2.175	-21.694	0.902	0.072	0.104	1.010	166.010
F	550	1	8248.052	0.000	0.000	254.327	8.583	0.003	224.792		550	1	28.896	1.378	-27.518	0.944	0.042	0.062	1.004	291.494
	299	1	147.662	0.000	0.000	35.573	4.857	0.028	4.024		47	1	27.202	1.196	-26.006	0.941	0.045	0.067	1.005	247.632
	290	1	90.816	0.000	0.000	6.260	4.665	0.031	2.475		146	1	27.135	1.196	-25.939	0.941	0.045	0.068	1.005	247.010
	47	1	98.458	0.000	0.000	4.489	4.619	0.032	2.683		322	1	27.205	1.278	-25.927	0.939	0.046	0.069	1.005	257.232
	146	1	92.929	0.000	0.000	4.484	4.579	0.032	2.533		29	1	25.386	1.229	-24.158	0.934	0.050	0.076	1.006	236.377
	322	1	98.458	0.000	0.000	5.362	4.398	0.036	2.683		31	1	25.307	1.274	-24.033	0.933	0.051	0.077	1.005	240.580
	29	1	38.664	0.000	0.000	4.480	3.375	0.066	1.054		477	1	25.387	1.274	-24.113	0.933	0.051	0.077	1.005	241.383
	477	1	38.664	0.000	0.000	4.825	3.291	0.070	1.054		521	1	25.395	1.290	-24.105	0.932	0.051	0.077	1.005	241.122
	31	1	34.652	0.000	0.000	4.800	3.253	0.071	0.944		7	1	25.308	1.341	-23.967	0.931	0.052	0.079	1.005	244.502
	143	1	38.664	0.000	0.000	5.674	3.058	0.080	1.054		143	1	25.388	1.370	-24.018	0.931	0.052	0.079	1.005	251.317
	540	1	38.664	0.000	0.000	5.674	3.058	0.080	1.054		290	1	28.172	1.700	-26.472	0.934	0.052	0.079	1.003	301.617
	521	1	38.664	0.000	0.000	5.066	3.014	0.083	1.054		540	1	25.388	1.370	-24.018	0.931	0.052	0.079	1.005	251.317
	356	1	18.675	0.000	0.000	3.959	2.905	0.088	0.509		135	1	24.339	1.180	-23.159	0.931	0.053	0.080	1.006	225.923
	7	1	34.652	0.000	0.000	5.369	2.876	0.090	0.944		46	1	25.197	1.391	-23.805	0.929	0.053	0.081	1.005	252.054
	135	1	18.675	0.000	0.000	4.193	2.829	0.093	0.509		319	1	25.197	1.391	-23.805	0.929	0.053	0.081	1.005	252.054
											356	1	24.342	1.189	-23.153	0.930	0.053	0.081	1.006	224.516
											27	1	24.528	1.274	-23.254	0.929	0.054	0.082	1.006	232.586
											10	1	24.256	1.278	-22.978	0.928	0.055	0.083	1.006	233.646
											61	1	24.341	1.278	-23.064	0.928	0.055	0.083	1.006	234.442
											195	1	24.693	1.356	-23.337	0.928	0.055	0.083	1.005	246.099
											328	1	24.341	1.261	-23.080	0.929	0.054	0.083	1.006	232.898
											346	1	24.255	1.261	-22.994	0.928	0.055	0.083	1.006	232.120
											441	1	24.341	1.261	-23.080	0.929	0.054	0.083	1.006	232.898
											463	1	24.341	1.261	-23.080	0.929	0.054	0.083	1.006	232.898
											446	1	24.593	1.357	-23.237	0.927	0.055	0.084	1.005	245.141
											37	1	24.173	1.284	-22.889	0.928	0.056	0.085	1.006	226.759
											158	1	24.121	1.284	-22.838	0.928	0.056	0.085	1.006	226.302
											289	1	24.174	1.358	-22.816	0.925	0.057	0.087	1.006	238.828
											299	1	32.466	2.400	-30.065	0.932	0.057	0.087	1.000	507.984
											404	1	24.174	1.358	-22.816	0.925	0.057	0.087	1.006	238.828
											34	1	25.146	1.664	-23.481	0.922	0.058	0.089	1.004	282.044
											172	1	25.202	1.664	-23.537	0.922	0.058	0.089	1.004	282.824
											452	1	25.146	1.664	-23.481	0.922	0.058	0.089	1.004	282.044
											134	1	23.988	1.644	-22.343	0.918	0.065	0.099	1.006	233.305
											116	1	23.896	1.723	-22.173	0.916	0.067	0.103	1.006	234.821
											139	1	21.891	1.680	-20.210	0.903	0.074	0.115	1.006	237.825
											150	1	21.891	1.680	-20.210	0.903	0.074	0.115	1.006	237.825
											508	1	21.891	1.680	-20.210	0.903	0.074	0.115	1.006	237.825
HN	376	1	222.797	0.000	0.000	26.761	5.478	0.019	5.628		7	1	24.255	1.383	-22.872	0.927	0.055	0.082	0.999	557.280
	570	1	100.058	0.000	0.000	4.260	4.794	0.029	2.528		318	1	23.442	1.233	-22.210	0.926	0.056	0.083	1.000	537.541
	239	1	33.207	0.000	0.000	4.535	3.462	0.063	0.839		338	1	24.257	1.427	-22.830	0.926	0.056	0.083	0.999	560.455
	276	1	33.207	0.000	0.000	4.535	3.462	0.063	0.839		166	1	23.443	1.336	-22.106	0.924	0.058	0.086	1.000	548.400
	122	1	21.960	0.000	0.000	4.117	3.206	0.073	0.555		11	1	23.393	1.409	-21.984	0.923	0.059	0.088	0.999	580.613
	57	1	33.207	0.000	0.000	5.682	3.196	0.074	0.839		170	1	23.393	1.409	-21.984	0.923	0.059	0.088	0.999	580.613
	147	1	33.207	0.000	0.000	5.682	3.196	0.074	0.839		182	1	23.393	1.409	-21.984	0.923	0.059	0.088	0.999	580.613
	494	1	33.207	0.000	0.000	5.682	3.196	0.074	0.839		222	1	23.455	1.441	-22.014	0.921	0.059	0.088	1.000	554.940
	455	1	33.207	0.000	0.000	5.299	3.053	0.081	0.839		242	1	23.393	1.409	-21.984	0.923	0.059	0.088	0.999	580.613
	191	1	21.960	0.000	0.000	5.258	2.773	0.096	0.555		358	1	23.455	1.441	-22.014	0.921	0.059	0.088	1.000	554.940
	288	1	21.960	0.000	0.000	5.258	2.773	0.096	0.555		375	1	23.455	1.441	-22.014	0.921	0.059	0.088	1.000	554.940
											459	1	23.393	1.409	-21.984	0.923	0.059	0.088	0.999	580.613
											239	1	22.650	1.231	-21.419	0.922	0.060	0.089	1.000	519.653
											276	1	22.650	1.231	-21.419	0.922	0.060	0.089	1.000	519.654
											455	1	22.659	1.289	-21.370	0.920	0.061	0.091	1.000	524.476
											57	1	22.659	1.341	-21.318	0.919	0.061	0.092	1.000	531.831
											122	1	22.026	1.207	-20.819	0.919	0.062	0.092	1.000	505.845
											147	1	22.659	1.341	-21.318	0.919	0.061	0.092	1.000	531.831
											447	1	22.659	1.335	-21.324	0.919	0.062	0.092	1.000	530.836
											494	1	22.659	1.341	-21.318	0.919	0.061	0.092	1.000	531.831
											406	1	22.663	1.369	-21.294	0.918	0.062	0.093	1.000	533.399
											191	1	22.029	1.263	-20.766	0.918	0.063	0.094	1.000	513.381
											288	1	22.029	1.263	-20.766	0.918	0.063	0.094	1.000	513.382
											425	1	22.023	1.285	-20.738	0.917	0.063	0.095	1.000	515.548
											573	1	22.031	1.294	-20.737	0.917	0.063	0.095	1.000	517.510
											152	1	22.677	1.489	-21.188	0.915	0.064	0.096	1.000	542.683
											363	1	22.677	1.489	-21.188	0.915	0.064	0.096	1.000	542.683
											515	1	22.037	1.349	-20.687	0.916	0.064	0.096	1.000	524.100
											541	1	22.677	1.489	-21.188	0.915	0.064	0.096	1.000	542.683
											551	1	22.037	1.349	-20.687	0.916	0.064	0.096	1.000	524.099
											595	1	22.035	1.317	-20.719	0.916	0.064	0.096	1.000	519.473
											603	1	23.204	1.656	-21.548	0.916	0.066	0.100	0.998	776.056
											280	1	23.224	1.731	-21.493	0.914	0.067	0.101	0.998	757.212
											376	1	29.212	2.391	-26.821	0.918	0.068	0.103	1.000	472.432
											570	1	25.544	2.127	-23.417	0.914	0.070	0.106	0.997	1221.640
											224	1	21.014	1.638	-19.376	0.901	0.076	0.115	1.000	523.716
L	37	1	132.473	0.000	0.000	5.210	5.030	0.025	3.141		1957	1	32.490	1.133	-31.357	0.986	0.007	0.014	1.008	192.079
	73	1	132.478	0.000	0.000	5.210	5.030	0.025	3.141		1429	1	32.004	0.938	-31.066	0.974	0.019	0.036	1.006	223.607
	243	1	131.845	0.000	0.000	5.249	4.812	0.028	3.126		1343	1	29.658	0.977	-28.681	0.966	0.025	0.047	1.008	195.598
	1364	1	131.844	0.000	0.000	5.249	4.812	0.028	3.126		2155	1	24.941	0.810	-24.132	0.947	0.041	0.078	1.003	300.378
	1429	1	137.996	0.000	0.000	36.258	4.771	0.029	3.272		234	1	26.384	1.036	-25.348	0.947	0.042	0.080	1.003	312.019
	2155	1	131.844	0.000	0.000	5.662	4.638	0.031	3.126		37	1	26.294	1.079	-25.215	0.946	0.044	0.084	1.002	381.841
	234	1	132.473	0.000	0.000	7.875	4.546	0.033	3.141		73	1	26.294	1.079	-25.215	0.946	0.044	0.084	1.002	381.841
	1322	1	131.844	0.000	0.000	6.918	4.363	0.037	3.126		1154	1	23.225	0.778	-22.447	0.944	0.044	0.084	1.003	313.317
	562	1	132.011	0.000	0.000	6.365	4.183	0.041	3.130		973	1	23.231	0.806	-22.425	0.943	0.044	0.086	1.003	301.911
	1220	1	132.015	0.000	0.000	6.365	4.183	0.041	3.130		1475	1	23.231	0.806	-22.425	0.943	0.044	0.086	1.003	301.911
	1547	1	132.011	0.000	0.000	6.365	4.183	0.041	3.130		2050	1	23.231	0.806	-22.425	0.943	0.044	0.086	1.003	301.911
	1588	1	118.279	0.000	0.000	5.172	3.922	0.048	2.804		701	1	23.234	0.854	-22.380	0.942	0.045	0.087	1.004	290.161
	1343	1	141.982	0.000	0.000	23.960	3.704	0.054	3.366		741	1	23.233	0.846	-22.387	0.942	0.045	0.087	1.004	291.918
	1154	1	47.005	0.000	0.000	4.948	3.406	0.065	1.115		864	1	23.234	0.854	-22.380	0.942	0.045	0.087	1.004	290.161
	991	1	136.974	0.000	0.000	7.547	3.196	0.074	3.248		901	1	23.234	0.854	-22.380	0.942	0.045	0.087	1.004	290.161
	1205	1	136.974	0.000	0.000	7.547	3.196	0.074	3.248		1015	1	23.234	0.854	-22.380	0.942	0.045	0.087	1.004	290.161
	973	1	47.005	0.000	0.000	5.531	3.168	0.075	1.115		1575	1	23.234	0.854	-22.380	0.942	0.045	0.087	1.004	290.161
	1475	1	47.006	0.000	0.000	5.531	3.168	0.075	1.115		1860	1	23.234	0.854	-22.380	0.942	0.045	0.087	1.004	290.161
	2050	1	47.006	0.000	0.000	5.531	3.168	0.075	1.115		1979	1	23.234	0.854	-22.380	0.942	0.045	0.087	1.004	290.161
	701	1	47.005	0.000	0.000	6.373	3.033	0.082	1.115		128	1	23.236	0.878	-22.358	0.941	0.046	0.088	1.004	283.703
	864	1	47.006	0.000	0.000	6.373	3.033	0.082	1.115		535	1	23.236	0.876	-22.361	0.941	0.045	0.088	1.004	284.457
	901	1	47.006	0.000	0.000	6.373	3.033	0.082	1.115		583	1	23.236	0.876	-22.361	0.941	0.045	0.088	1.004	284.457
	1015	1	47.006	0.000	0.000	6.373	3.033	0.082	1.115		684	1	23.236	0.878	-22.358	0.941	0.046	0.088	1.004	283.703
	1575	1	47.006	0.000	0.000	6.373	3.033	0.082	1.115		705	1	23.236	0.876	-22.361	0.941	0.045	0.088	1.004	284.457
	1860	1	47.005	0.000	0.000	6.373	3.033	0.082	1.115		827	1	23.236	0.876	-22.361	0.941	0.045	0.088	1.004	284.457
	1979	1	47.006	0.000	0.000	6.373	3.033	0.082	1.115		898	1	23.236	0.876	-22.361	0.941	0.045	0.088	1.004	284.457
	741	1	47.005	0.000	0.000	6.429	2.930	0.087	1.115		1295	1	23.236	0.876	-22.361	0.941	0.045	0.088	1.004	284.457
	535	1	47.006	0.000	0.000	6.965	2.903	0.088	1.115		1529	1	23.236	0.876	-22.361	0.941	0.045	0.088	1.004	284.457
	583	1	47.005	0.000	0.000	6.965	2.903	0.088	1.115		1705	1	23.236	0.878	-22.358	0.941	0.046	0.088	1.004	283.703
	705	1	47.006	0.000	0.000	6.965	2.903	0.088	1.115		1934	1	23.236	0.878	-22.358	0.941	0.046	0.088	1.004	283.703
	827	1	47.006	0.000	0.000	6.965	2.903	0.088	1.115		444	1	23.246	0.922	-22.324	0.940	0.046	0.089	1.004	269.743
	898	1	47.006	0.000	0.000	6.965	2.903	0.088	1.115		810	1	23.246	0.922	-22.324	0.940	0.046	0.089	1.004	269.743
	1295	1	47.005	0.000	0.000	6.965	2.903	0.088	1.115		871	1	23.246	0.922	-22.324	0.940	0.046	0.089	1.004	269.743
	1529	1	47.005	0.000	0.000	6.965	2.903	0.088	1.115		889	1	23.246	0.922	-22.324	0.940	0.046	0.089	1.004	269.743
	6	1	21.284	0.000	0.000	4.660	2.806	0.094	0.505		1084	1	23.246	0.922	-22.324	0.940	0.046	0.089	1.004	269.743
	398	1	21.284	0.000	0.000	4.660	2.806	0.094	0.505		6	1	22.169	0.776	-21.393	0.940	0.047	0.091	1.003	330.747
	128	1	47.005	0.000	0.000	6.965	2.790	0.095	1.115		369	1	22.168	0.784	-21.385	0.939	0.047	0.091	1.003	328.479
	684	1	47.005	0.000	0.000	6.965	2.790	0.095	1.115		398	1	22.169	0.776	-21.393	0.940	0.047	0.091	1.003	330.747
	1705	1	47.006	0.000	0.000	6.965	2.790	0.095	1.115		562	1	24.922	1.086	-23.836	0.940	0.047	0.091	1.002	352.707
	1934	1	47.005	0.000	0.000	6.965	2.790	0.095	1.115		1220	1	24.922	1.086	-23.836	0.940	0.047	0.091	1.002	352.707
											1289	1	22.168	0.776	-21.392	0.940	0.047	0.091	1.003	330.814
											1547	1	24.922	1.086	-23.836	0.940	0.047	0.091	1.002	352.707
											103	1	22.503	0.870	-21.633	0.938	0.048	0.092	1.004	295.231
											218	1	22.503	0.870	-21.633	0.938	0.048	0.092	1.004	295.231
											438	1	22.601	0.873	-21.728	0.938	0.048	0.092	1.004	294.922
											546	1	22.601	0.873	-21.728	0.938	0.048	0.092	1.004	294.922
											947	1	22.171	0.800	-21.370	0.939	0.047	0.092	1.003	322.566
											1017	1	22.601	0.873	-21.728	0.938	0.048	0.092	1.004	294.922
											1059	1	22.171	0.800	-21.370	0.939	0.047	0.092	1.003	322.566
											1066	1	22.503	0.870	-21.633	0.938	0.048	0.092	1.004	295.231
											1081	1	22.503	0.870	-21.633	0.938	0.048	0.092	1.004	295.231
											1147	1	22.601	0.873	-21.728	0.938	0.048	0.092	1.004	294.922
											1165	1	22.601	0.873	-21.728	0.938	0.048	0.092	1.004	294.922
											1208	1	22.503	0.870	-21.633	0.938	0.048	0.092	1.004	295.231
											1322	1	24.810	1.089	-23.721	0.941	0.047	0.092	1.002	363.882
											1384	1	22.503	0.870	-21.633	0.938	0.048	0.092	1.004	295.231
											1465	1	22.601	0.873	-21.728	0.938	0.048	0.092	1.004	294.922
											1504	1	22.503	0.870	-21.633	0.938	0.048	0.092	1.004	295.231
											1694	1	22.171	0.800	-21.370	0.939	0.047	0.092	1.003	322.566
											1817	1	22.171	0.800	-21.370	0.939	0.047	0.092	1.003	322.566
											1882	1	22.503	0.870	-21.633	0.938	0.048	0.092	1.004	295.231
											2174	1	22.171	0.800	-21.370	0.939	0.047	0.092	1.003	322.566
											138	1	22.602	0.888	-21.714	0.938	0.048	0.093	1.004	291.728
											376	1	22.602	0.888	-21.714	0.938	0.048	0.093	1.004	291.728
											382	1	22.602	0.888	-21.714	0.938	0.048	0.093	1.004	291.728
											397	1	22.602	0.888	-21.714	0.938	0.048	0.093	1.004	291.728
											445	1	22.602	0.888	-21.714	0.938	0.048	0.093	1.004	291.728
											543	1	22.602	0.888	-21.714	0.938	0.048	0.093	1.004	291.728
											729	1	22.174	0.817	-21.357	0.938	0.048	0.093	1.003	316.375
											731	1	22.174	0.817	-21.357	0.938	0.048	0.093	1.003	316.375
											797	1	22.602	0.888	-21.714	0.938	0.048	0.093	1.004	291.728
											1245	1	22.174	0.817	-21.357	0.938	0.048	0.093	1.003	316.375
											1868	1	22.174	0.817	-21.357	0.938	0.048	0.093	1.003	316.375
											209	1	22.178	0.855	-21.323	0.937	0.048	0.094	1.003	304.985
											243	1	24.755	1.107	-23.647	0.940	0.048	0.094	1.001	400.541
											291	1	21.762	0.783	-20.979	0.937	0.049	0.094	1.002	337.075
											305	1	22.154	0.844	-21.310	0.938	0.048	0.094	1.003	308.177
											363	1	21.758	0.781	-20.977	0.937	0.049	0.094	1.002	339.177
											766	1	21.758	0.781	-20.977	0.937	0.049	0.094	1.002	339.176
											895	1	22.154	0.844	-21.310	0.938	0.048	0.094	1.003	308.177
											935	1	21.762	0.783	-20.979	0.937	0.049	0.094	1.002	337.075
											1364	1	24.755	1.107	-23.647	0.940	0.048	0.094	1.001	400.540
											1394	1	22.154	0.844	-21.310	0.938	0.048	0.094	1.003	308.177
											1604	1	21.758	0.781	-20.977	0.937	0.049	0.094	1.002	339.177
											1809	1	21.758	0.781	-20.977	0.937	0.049	0.094	1.002	339.177
											1929	1	22.154	0.844	-21.310	0.938	0.048	0.094	1.003	308.177
											2096	1	21.762	0.783	-20.979	0.937	0.049	0.094	1.002	337.075
											2192	1	21.762	0.783	-20.979	0.937	0.049	0.094	1.002	337.075
											191	1	21.846	0.797	-21.049	0.937	0.049	0.095	1.003	332.008
											405	1	21.846	0.797	-21.049	0.937	0.049	0.095	1.003	332.008
											633	1	21.846	0.797	-21.049	0.937	0.049	0.095	1.003	332.008
											894	1	21.846	0.797	-21.049	0.937	0.049	0.095	1.003	332.008
											944	1	21.846	0.797	-21.049	0.937	0.049	0.095	1.003	332.008
											991	1	23.546	0.968	-22.578	0.937	0.049	0.095	1.004	274.937
											1205	1	23.546	0.968	-22.578	0.937	0.049	0.095	1.004	274.937
											1449	1	21.846	0.797	-21.049	0.937	0.049	0.095	1.003	332.008
											1849	1	21.846	0.797	-21.049	0.937	0.049	0.095	1.003	332.008
											275	1	21.746	0.817	-20.929	0.937	0.049	0.096	1.002	353.161
											763	1	21.746	0.817	-20.929	0.937	0.049	0.096	1.002	353.161
											913	1	21.746	0.817	-20.929	0.937	0.049	0.096	1.002	353.161
											1115	1	21.746	0.817	-20.929	0.937	0.049	0.096	1.002	353.161
											1476	1	21.746	0.817	-20.929	0.937	0.049	0.096	1.002	353.161
											502	1	21.768	0.846	-20.921	0.936	0.050	0.097	1.003	316.335
											1859	1	21.768	0.846	-20.921	0.936	0.050	0.097	1.003	316.335
											734	1	22.620	1.029	-21.592	0.934	0.051	0.098	1.005	257.748
											749	1	22.620	1.029	-21.592	0.934	0.051	0.098	1.005	257.748
											640	1	21.683	0.939	-20.744	0.933	0.053	0.103	1.002	378.613
											983	1	21.683	0.939	-20.744	0.933	0.053	0.103	1.002	378.613
											1129	1	21.683	0.939	-20.744	0.933	0.053	0.103	1.002	378.613
											1986	1	21.683	0.939	-20.744	0.933	0.053	0.103	1.002	378.613
											2106	1	21.683	0.939	-20.744	0.933	0.053	0.103	1.002	378.613
											184	1	20.605	0.865	-19.740	0.930	0.054	0.106	1.003	332.075
											622	1	20.605	0.865	-19.740	0.930	0.054	0.106	1.003	332.075
											70	1	21.672	1.030	-20.642	0.931	0.055	0.107	1.002	371.891
											282	1	21.672	1.030	-20.642	0.931	0.055	0.107	1.002	371.891
											549	1	21.672	1.030	-20.642	0.931	0.055	0.107	1.002	371.891
											1291	1	21.672	1.030	-20.642	0.931	0.055	0.107	1.002	371.891
											1766	1	21.672	1.030	-20.642	0.931	0.055	0.107	1.002	371.891
											1588	1	23.024	1.358	-21.666	0.925	0.061	0.120	1.000	460.271
											30	1	19.374	1.026	-18.348	0.917	0.064	0.127	1.003	321.883
											80	1	19.374	1.026	-18.348	0.917	0.064	0.127	1.003	321.883
											229	1	19.374	1.026	-18.348	0.917	0.064	0.127	1.003	321.883
											270	1	19.374	1.026	-18.348	0.917	0.064	0.127	1.003	321.883
											274	1	19.374	1.026	-18.348	0.917	0.064	0.127	1.003	321.883
											288	1	19.374	1.026	-18.348	0.917	0.064	0.127	1.003	321.883
											322	1	19.374	1.026	-18.348	0.917	0.064	0.127	1.003	321.883
											999	1	19.374	1.026	-18.348	0.917	0.064	0.127	1.003	321.883
											1256	1	19.374	1.026	-18.348	0.917	0.064	0.127	1.003	321.883
											1548	1	19.374	1.026	-18.348	0.917	0.064	0.127	1.003	321.883
											1574	1	19.374	1.026	-18.348	0.917	0.064	0.127	1.003	321.883
											51	1	19.537	1.415	-18.121	0.909	0.073	0.145	1.001	448.102
											802	1	19.537	1.415	-18.121	0.909	0.073	0.145	1.001	448.102
											831	1	19.537	1.415	-18.121	0.909	0.073	0.145	1.001	448.102
											1106	1	19.537	1.415	-18.121	0.909	0.073	0.145	1.001	448.102
											1284	1	19.537	1.415	-18.121	0.909	0.073	0.145	1.001	448.102
											1690	1	19.537	1.415	-18.121	0.909	0.073	0.145	1.001	448.102
											1787	1	17.420	1.012	-16.407	0.907	0.073	0.146	1.002	378.066
